# Supplementary material for: Topical Polyherbal Phytopreparation Reduces Gingival Inflammation: Evidence from a Randomized Controlled Clinical Study Supported by In Silico Analysis
Source: Pharmaceuticals (Basel). 2026 Feb 28;19(3):398. doi: 10.3390/ph19030398 (PMC13029446; doi:10.3390/ph19030398)
Supplement: Supplementary file 1 [file pharmaceuticals-19-00398-s001.zip]

Archive with 1 entries (1 files):
- pharmaceuticals-4086380-supplementary.pdf
